# Supplementary material for: Streptococcus suis contains multiple phase-variable methyltransferases that show a discrete lineage distribution
Source: Nucleic Acids Res. 2018 Oct 10;46(21):11466–76. doi: 10.1093/nar/gky913 (PMC6265453; doi:10.1093/nar/gky913)
Supplement: Supplementary Data [file gky913_supplemental_files.zip]

Archive with 2 entries (2 files):
- Supplementary Data 1_REVISION.xlsx
- Supplementary Figure 1.pdf
