# Supplementary material for: Streptococcus suis contains multiple phase-variable methyltransferases that show a discrete lineage distribution
Source: Nucleic Acids Res. 2018 Oct 10;46(21):11466–76. doi: 10.1093/nar/gky913 (PMC6265453; doi:10.1093/nar/gky913)
Supplement: Supplementary Data [file gky913_supplemental_files.zip › Supplementary Data 1_REVISION.xlsx]

## Sheet: Supplementary Data 1
				TYPE3_PHENO	Type3 locus present?	119bp sequence present?	Type III same as T15?	Type3 PV?	GAGCA repeat #	location in genome		TYPE1_PHENO	hsdS expressed loci	hsdS' silent loci	location in genome		Disease.assoc	Phenotype	Serotype	ID	key_ID	source	host	country	BAPS
KEY				0								1					yes	SYS-BRAIN	2	LOLA-SS001	LL-P	LOLA	PIG	UK	1
	Type I allele A			0								1					yes	SYS-OTHER	1	LOLA-SS002	LL-Q	LOLA	PIG	UK	1
	Type I allele B			0								1					yes	SYS-OTHER	1	LOLA-SS003	LL-R	LOLA	PIG	UK	1
	neither Type I and Type III			0								1					yes	SYS-OTHER	14	LOLA-SS010	LL-Y	LOLA	PIG	UK	1
	Type III modS1			0								1					yes	SYS-BRAIN	14	LOLA-SS011	LL-Z	LOLA	PIG	UK	1
	Type III modS2			0								1					yes	RESP	14	LSS14	LS4F	LOLA	PIG	UK	1
PHENO = 1	present			0								1					nk	NK-SD	2	LSS21	LS1N	LOLA	PIG	UK	1
PHENO = 0	absent			0								1					nk	NK-SD	2	LSS22	LS2O	LOLA	PIG	UK	1
				0								1					nk	NK	2	LSS28	LS8U	LOLA	PIG	UK	1
				0								1					nk	NK-SD	2	LSS35	LS5C	LOLA	PIG	UK	1
				0								1					nk	NK	2	LSS4	LSS	LOLA	PIG	UK	1
				0								1					nk	NK	2	LSS5	LSD	LOLA	PIG	UK	1
				0								1					nk	NK-SD	2	LSS50	LS0T	LOLA	PIG	UK	1
				0								1					nk	NK-SD	2	LSS51	LS1U	LOLA	PIG	UK	1
				0								1					no	NON-CLINICAL	2	LSS62	LS2G	LOLA	PIG	UK	1
				0								1					no	NON-CLINICAL	2	LSS63	LS3H	LOLA	PIG	UK	1
				0								1					nk	NK-SD	2	LSS97	LS7S	LOLA	PIG	UK	1
				0								1					nk	NK-SD	2	LSS98	LS8T	LOLA	PIG	UK	1
				0								1					yes	SYS-OTHER	2	SS1001	S10X	LOLA	PIG	UK	1
				0								1					yes	SYS-BRAIN	2	SS1002	S10Y	LOLA	PIG	UK	1
				0								1					yes	SYS-OTHER	2	SS1004	S10A	LOLA	PIG	UK	1
				0								1					nk	NK-SD	2	SS1006	S10C	LOLA	PIG	UK	1
				0								1					yes	SYS-BRAIN	2	SS1008	S10E	LOLA	PIG	UK	1
				0								1					yes	SYS-OTHER	2	SS1010	S11G	LOLA	PIG	UK	1
				0								1					yes	SYS-BRAIN	1	SS1011	S11H	LOLA	PIG	UK	1
				0								1					yes	SYS-BRAIN	2	SS1012	S11I	LOLA	PIG	UK	1
				0								1					yes	RESP	2	SS1017	S11N	LOLA	PIG	UK	1
				0								1					yes	SYS-OTHER	2	SS1023	S12S	LOLA	PIG	UK	1
				0								1					yes	SYS-BRAIN	2	SS1024	S12T	LOLA	PIG	UK	1
				0								1					yes	RESP	2	SS1025	S12U	LOLA	PIG	UK	1
				0								1					yes	SYS-BRAIN	2	SS1026	S12V	LOLA	PIG	UK	1
				0								1					yes	RESP	14	SS1027	S12W	LOLA	PIG	UK	1
				0								1					yes	SYS-OTHER	14	SS1029	S12Y	LOLA	PIG	UK	1
				0								1					yes	SYS-OTHER	2	SS1032	S13B	LOLA	PIG	UK	1
				0								1					yes	SYS-BRAIN	1	SS1033	S13C	LOLA	PIG	UK	1
				0								1					yes	SYS-OTHER	2	SS1036	S13F	LOLA	PIG	UK	1
				0								1					yes	SYS-BRAIN	1	SS1038	S13H	LOLA	PIG	UK	1
				0								1					yes	SYS-OTHER	1	SS1039	S13I	LOLA	PIG	UK	1
				0								1					yes	SYS-OTHER	2	SS1054	S15U	LOLA	PIG	UK	1
				0								1					yes	SYS-BRAIN	2	SS1055	S15V	LOLA	PIG	UK	1
				0								1					nk	NK-SD	1	SS1058	S15Y	LOLA	PIG	UK	1
				0								1					yes	SYS-BRAIN	2	SS1063	S16B	LOLA	PIG	UK	1
				0								1					yes	SYS-BRAIN	2	SS1065	S16D	LOLA	PIG	UK	1
				0								1					yes	SYS-BRAIN	2	SS1066	S16E	LOLA	PIG	UK	1
				0								1					yes	SYS-BRAIN	2	SS1070	S17G	LOLA	PIG	UK	1
				0								1					yes	SYS-BRAIN	2	SS1072	S17H	LOLA	PIG	UK	1
				0								1					yes	SYS-BRAIN	1_2	SS1073	S17I	LOLA	PIG	UK	1
				0								1					yes	RESP	2	SS969	S99B	LOLA	PIG	UK	1
				0								1					yes	SYS-BRAIN	2	SS970	S90C	LOLA	PIG	UK	1
				0								1					yes	SYS-BRAIN	2	SS972	S92D	LOLA	PIG	UK	1
				0								1					yes	SYS-BRAIN	2	SS973	S93E	LOLA	PIG	UK	1
				0								1					yes	SYS-BRAIN	2	SS976	S96H	LOLA	PIG	UK	1
				0								1					yes	SYS-OTHER	14	SS979	S99I	LOLA	PIG	UK	1
				0								1					yes	SYS-OTHER	14	SS982	S92L	LOLA	PIG	UK	1
				0								1					yes	SYS-OTHER	1	SS983	S93M	LOLA	PIG	UK	1
				0								1					yes	SYS-OTHER	1	SS987	S97P	LOLA	PIG	UK	1
				0								1					yes	SYS-BRAIN	2	SS991	S91R	LOLA	PIG	UK	1
				0								1					yes	RESP	2	SS992	S92S	LOLA	PIG	UK	1
				0								1					yes	SYS-BRAIN	2	SS994	S94U	LOLA	PIG	UK	1
				0								1					yes	SYS-OTHER	14	SS995	S95V	LOLA	PIG	UK	1
				0								1					yes	RESP	2	SS998	S98Y	LOLA	PIG	UK	1
				0	yes	no	yes	n/a	51	659646-661682		1	B (1+2)	D (2+1)	1389367-1396062		yes	SYS-BRAIN	2	05ZYH33	SS05	PUBLISHED	NK	CHINA	1
				0	yes	no	yes	n/a	25	659504-661411		1	B (1+2)	D (2+1)	1388807-1390692		yes	SYS-BRAIN	2	98HAH33	SS98	PUBLISHED	NK	CHINA	1
				0	yes	no	yes	n/a	191	663115-665853		1	B (1+2)	D (2+1)	1330442-1337137		yes	SYS-BRAIN	2	A7	SSA7	PUBLISHED	NK	CHINA	1
				0	yes	no	yes	n/a	25	1278801-1276893		1	B (1+2)	D (2+1)	1439376-1446071		yes	SYS-BRAIN	2	BM407	SSBM	PUBLISHED	HUMAN	VIETNAM	1
				0	yes	no	yes	n/a	38	709835-711808		1	B (1+2)	D (2+1)	1336770-1343465		yes	SYS-BRAIN	2	GZ1	SSGZ	PUBLISHED	NK	CHINA	1
				0	yes	no	yes	n/a	140	782376-784859		1	B (1+2)	D (2+1)	1427207-1433903		yes	SYS-BRAIN	14	JS14	SSJS	PUBLISHED	PIG	CHINA	1
				0	yes	no	yes	n/a	33	659964-661912		1	B (1+2)	D (2+1)	1300651-1307346		yes	SYS-BRAIN	2	P1/7	SSP1	PUBLISHED	PIG	UK	1
				0	yes	no	yes	n/a	36	655821-657784		1	B (1+2)	D (2+1)	1284151-1290846		yes	RESP	2	S735	SS73	PUBLISHED	NK	NETHERLANDS	1
				0	yes	no	yes	n/a	30	659531-661464		1	B (1+2)	D (2+1)	1389058-1395753		yes	SYS-BRAIN	2	SC84	SS84	PUBLISHED	HUMAN	CHINA	1
				0	yes	no	yes	n/a	5	660628-662436		1	A (1+1)	C (2+2)	1364929-1371624		yes	SYS-BRAIN	1_2	SS12	SS12	PUBLISHED	NK	CHINA	1
				0								1					yes	SYS-OTHER	2	01ZN-ST222	0Z-A	VIETNAM	PIG	VIETNAM	1
				0								1					yes	SYS-OTHER	2	01ZN-TG183	0Z-B	VIETNAM	PIG	VIETNAM	1
				0								1					yes	SYS-OTHER	2	01ZN-TG187	0Z-C	VIETNAM	PIG	VIETNAM	1
				0								1					yes	SYS-OTHER	2	01ZN-TG189	0Z-D	VIETNAM	PIG	VIETNAM	1
				0								1					yes	SYS-BRAIN	2	BM178a	B18E	VIETNAM	HUMAN	VIETNAM	1
				0								1					yes	SYS-BRAIN	2	BM190a	B10F	VIETNAM	HUMAN	VIETNAM	1
				0								1					yes	SYS-BRAIN	2	BM191a	B11G	VIETNAM	HUMAN	VIETNAM	1
				0								1					yes	SYS-BRAIN	2	BM197a	B17H	VIETNAM	HUMAN	VIETNAM	1
				0								1					yes	SYS-BRAIN	2	BM198a	B18I	VIETNAM	HUMAN	VIETNAM	1
				0								1					yes	SYS-BRAIN	2	BM203a	B23J	VIETNAM	HUMAN	VIETNAM	1
				0								1					yes	SYS-BRAIN	2	BM209a	B29K	VIETNAM	HUMAN	VIETNAM	1
				0								1					yes	SYS-BRAIN	2	BM211a	B21L	VIETNAM	HUMAN	VIETNAM	1
				0								1					yes	SYS-BRAIN	2	BM213a	B23M	VIETNAM	HUMAN	VIETNAM	1
				0								1					yes	SYS-BRAIN	2	BM216a	B26N	VIETNAM	HUMAN	VIETNAM	1
				0								1					yes	SYS-BRAIN	2	BM224C	B24O	VIETNAM	HUMAN	VIETNAM	1
				0								1					yes	SYS-BRAIN	2	BM228C	B28P	VIETNAM	HUMAN	VIETNAM	1
				0								1					yes	SYS-BRAIN	2	BM231a	B21Q	VIETNAM	HUMAN	VIETNAM	1
				0								1					yes	SYS-BRAIN	2	BM237a	B27R	VIETNAM	HUMAN	VIETNAM	1
				0								1					yes	SYS-BRAIN	2	BM241a	B21S	VIETNAM	HUMAN	VIETNAM	1
				0								1					yes	SYS-BRAIN	2	BM251C	B21T	VIETNAM	HUMAN	VIETNAM	1
				0								1					yes	SYS-BRAIN	2	BM253a	B23U	VIETNAM	HUMAN	VIETNAM	1
				0								1					yes	SYS-BRAIN	2	BM257a	B27V	VIETNAM	HUMAN	VIETNAM	1
				0								1					yes	SYS-BRAIN	2	BM264a	B24W	VIETNAM	HUMAN	VIETNAM	1
				0								1					yes	SYS-BRAIN	2	BM272C	B22X	VIETNAM	HUMAN	VIETNAM	1
				0								1					yes	SYS-BRAIN	2	BM278a	B28Y	VIETNAM	HUMAN	VIETNAM	1
				0								1					yes	SYS-BRAIN	2	BM303a	B33Z	VIETNAM	HUMAN	VIETNAM	1
				0								1					yes	SYS-BRAIN	2	BM308a	B38A	VIETNAM	HUMAN	VIETNAM	1
				0								1					yes	SYS-BRAIN	2	BM315C	B35B	VIETNAM	HUMAN	VIETNAM	1
				0								1					yes	SYS-BRAIN	2	BM321C	B31C	VIETNAM	HUMAN	VIETNAM	1
				0								1					yes	SYS-BRAIN	2	BM329B	B39D	VIETNAM	HUMAN	VIETNAM	1
				0								1					yes	SYS-BRAIN	2	BM334B	B34E	VIETNAM	HUMAN	VIETNAM	1
				0								1					yes	SYS-BRAIN	2	BM345B	B35F	VIETNAM	HUMAN	VIETNAM	1
				0								1	B (1+2)	D (2+1)	1754369-1747671		yes	SYS-BRAIN	2	BM346B	B36G	VIETNAM	HUMAN	VIETNAM	1
				0								1					yes	SYS-BRAIN	2	BM357B	B37H	VIETNAM	HUMAN	VIETNAM	1
				0								1					yes	SYS-BRAIN	2	BM358a	B38I	VIETNAM	HUMAN	VIETNAM	1
				0								1					yes	SYS-BRAIN	2	BM362a	B32J	VIETNAM	HUMAN	VIETNAM	1
				0								1					yes	SYS-BRAIN	2	BM366a	B36K	VIETNAM	HUMAN	VIETNAM	1
				0								1					yes	SYS-BRAIN	2	BM373a	B33L	VIETNAM	HUMAN	VIETNAM	1
				0								1					yes	SYS-BRAIN	2	BM411a	B41M	VIETNAM	HUMAN	VIETNAM	1
				0								1					yes	SYS-BRAIN	2	BM418a	B48N	VIETNAM	HUMAN	VIETNAM	1
				0								1					yes	SYS-BRAIN	2	BM424a	B44O	VIETNAM	HUMAN	VIETNAM	1
				0								1					yes	SYS-BRAIN	2	BM436a	B46P	VIETNAM	HUMAN	VIETNAM	1
				0								1					yes	SYS-BRAIN	2	BM441a	B41Q	VIETNAM	HUMAN	VIETNAM	1
				0								1					yes	SYS-BRAIN	2	BM444a	B44R	VIETNAM	HUMAN	VIETNAM	1
				0								1					yes	SYS-BRAIN	2	BM452C	B42S	VIETNAM	HUMAN	VIETNAM	1
				0								1					yes	SYS-BRAIN	2	BM460	B40T	VIETNAM	HUMAN	VIETNAM	1
				0								1					yes	SYS-BRAIN	2	BM461	B41U	VIETNAM	HUMAN	VIETNAM	1
				0								1					yes	SYS-BRAIN	2	BM465	B45V	VIETNAM	HUMAN	VIETNAM	1
				0								1					yes	SYS-BRAIN	2	BM466	B46W	VIETNAM	HUMAN	VIETNAM	1
				0								1					yes	SYS-BRAIN	2	BM471	B41X	VIETNAM	HUMAN	VIETNAM	1
				0								1					yes	SYS-BRAIN	2	BM478	B48Y	VIETNAM	HUMAN	VIETNAM	1
				0								1					yes	SYS-OTHER	2	CTU02SS-DN025	CU2Z	VIETNAM	PIG	VIETNAM	1
				0								1					yes	SYS-OTHER	2	CTU02SS-DN026	CU2A	VIETNAM	PIG	VIETNAM	1
				0								1					yes	SYS-BRAIN	2	EN003	E03B	VIETNAM	HUMAN	VIETNAM	1
				0								1					yes	SYS-BRAIN	2	EN010	E00C	VIETNAM	HUMAN	VIETNAM	1
				0								1					yes	SYS-BRAIN	2	EN0114	E01D	VIETNAM	HUMAN	VIETNAM	1
				0								1					yes	SYS-BRAIN	2	EN015	E05E	VIETNAM	HUMAN	VIETNAM	1
				0								1					yes	SYS-BRAIN	2	EN020	E00F	VIETNAM	HUMAN	VIETNAM	1
				0								1					yes	SYS-BRAIN	2	EN023	E03G	VIETNAM	HUMAN	VIETNAM	1
				0								1					yes	SYS-BRAIN	2	EN024	E04H	VIETNAM	HUMAN	VIETNAM	1
				0								1					yes	SYS-BRAIN	2	EN031	E01I	VIETNAM	HUMAN	VIETNAM	1
				0								1					yes	SYS-BRAIN	2	EN044	E04J	VIETNAM	HUMAN	VIETNAM	1
				0								1					yes	SYS-BRAIN	2	EN050	E00K	VIETNAM	HUMAN	VIETNAM	1
				0								1					yes	SYS-BRAIN	2	EN068	E08L	VIETNAM	HUMAN	VIETNAM	1
				0								1					yes	SYS-BRAIN	2	EN124	E14M	VIETNAM	HUMAN	VIETNAM	1
				0								1					yes	SYS-BRAIN	2	EN170	E10N	VIETNAM	HUMAN	VIETNAM	1
				0								1					yes	SYS-BRAIN	2	EN171	E11O	VIETNAM	HUMAN	VIETNAM	1
				0								1					yes	SYS-BRAIN	2	EN177	E17P	VIETNAM	HUMAN	VIETNAM	1
				0								1					yes	SYS-BRAIN	2	EN191	E11Q	VIETNAM	HUMAN	VIETNAM	1
				0								1					yes	SYS-BRAIN	2	EN251	E21R	VIETNAM	HUMAN	VIETNAM	1
				0								1					yes	SYS-BRAIN	2	EN253	E23S	VIETNAM	HUMAN	VIETNAM	1
				0								1					yes	SYS-BRAIN	2	EN264	E24T	VIETNAM	HUMAN	VIETNAM	1
				0								1					yes	SYS-BRAIN	2	EN271	E21U	VIETNAM	HUMAN	VIETNAM	1
				0								1					yes	SYS-BRAIN	2	EN281	E21V	VIETNAM	HUMAN	VIETNAM	1
				0								1					yes	SYS-BRAIN	2	EN314	E34W	VIETNAM	HUMAN	VIETNAM	1
				0								1					yes	SYS-BRAIN	2	EN326	E36X	VIETNAM	HUMAN	VIETNAM	1
				0								1					yes	SYS-BRAIN	2	EN330	E30Y	VIETNAM	HUMAN	VIETNAM	1
				0								1					yes	SYS-BRAIN	2	EN370	E30Z	VIETNAM	HUMAN	VIETNAM	1
				0								1					yes	SYS-BRAIN	2	EN399	E39A	VIETNAM	HUMAN	VIETNAM	1
				0								1					yes	SYS-BRAIN	2	EN506	E56B	VIETNAM	HUMAN	VIETNAM	1
				0								1					yes	SYS-BRAIN	2	EN507	E57C	VIETNAM	HUMAN	VIETNAM	1
				0								1					yes	SYS-BRAIN	2	EN508	E58D	VIETNAM	HUMAN	VIETNAM	1
				0								1					yes	SYS-BRAIN	2	EN515	E55E	VIETNAM	HUMAN	VIETNAM	1
				0								1					yes	SYS-BRAIN	2	EN633	E63F	VIETNAM	HUMAN	VIETNAM	1
				0								1					yes	SYS-BRAIN	2	EN636	E66G	VIETNAM	HUMAN	VIETNAM	1
				0								1					yes	SYS-BRAIN	2	EN652	E62H	VIETNAM	HUMAN	VIETNAM	1
				0								1					yes	SYS-BRAIN	2	EN660	E60I	VIETNAM	HUMAN	VIETNAM	1
				0								1					no	NON-CLINICAL	2	FX109	F19J	VIETNAM	PIG	VIETNAM	1
				0								1					no	NON-CLINICAL	2	FX14	F1L	VIETNAM	PIG	VIETNAM	1
				0								1					no	NON-CLINICAL	2	FX147_3	F17K	VIETNAM	PIG	VIETNAM	1
				0								1					no	NON-CLINICAL	2	FX18	F1N	VIETNAM	PIG	VIETNAM	1
				0								1					no	NON-CLINICAL	2	FX184_2	F14M	VIETNAM	PIG	VIETNAM	1
				0								1					no	NON-CLINICAL	2	FX211	F21O	VIETNAM	PIG	VIETNAM	1
				0								1					no	NON-CLINICAL	2	FX22	F2P	VIETNAM	PIG	VIETNAM	1
				0								1					no	NON-CLINICAL	2	FX230	F20Q	VIETNAM	PIG	VIETNAM	1
				0								1					no	NON-CLINICAL	2	FX275	F25R	VIETNAM	PIG	VIETNAM	1
				0								1					no	NON-CLINICAL	2	FX28_2	F2S	VIETNAM	PIG	VIETNAM	1
				0								1					no	NON-CLINICAL	2	FX328_4	F38T	VIETNAM	PIG	VIETNAM	1
				0								1					no	NON-CLINICAL	2	FX336_2	F36U	VIETNAM	PIG	VIETNAM	1
				0								1					no	NON-CLINICAL	2	FX40_1	F4V	VIETNAM	PIG	VIETNAM	1
				0								1					no	NON-CLINICAL	2	FX415_6	F45W	VIETNAM	PIG	VIETNAM	1
				0								1					no	NON-CLINICAL	2	FX419	F49X	VIETNAM	PIG	VIETNAM	1
				0								1					no	NON-CLINICAL	2	FX428_1	F48Y	VIETNAM	PIG	VIETNAM	1
				0								1					no	NON-CLINICAL	2	FX431	F41Z	VIETNAM	PIG	VIETNAM	1
				0								1					no	NON-CLINICAL	2	FX478	F48A	VIETNAM	PIG	VIETNAM	1
				0								1					no	NON-CLINICAL	2	FX483_3	F43B	VIETNAM	PIG	VIETNAM	1
				0								1					no	NON-CLINICAL	2	FX50_2	F5D	VIETNAM	PIG	VIETNAM	1
				0								1					no	NON-CLINICAL	2	FX501	F51C	VIETNAM	PIG	VIETNAM	1
				0								1					no	NON-CLINICAL	2	FX507_1	F57E	VIETNAM	PIG	VIETNAM	1
				0								1					no	NON-CLINICAL	2	FX51_2	F5F	VIETNAM	PIG	VIETNAM	1
				0								1					no	NON-CLINICAL	2	FX527_2	F57G	VIETNAM	PIG	VIETNAM	1
				0								1			1415734-1422325		no	NON-CLINICAL	2	FX535_2	F55H	VIETNAM	PIG	VIETNAM	1
				0								1					no	NON-CLINICAL	2	FX540_1	F50I	VIETNAM	PIG	VIETNAM	1
				0								1					no	NON-CLINICAL	2	FX543_1	F53J	VIETNAM	PIG	VIETNAM	1
				0								1					no	NON-CLINICAL	2	FX59_4	F5K	VIETNAM	PIG	VIETNAM	1
				0								1					no	NON-CLINICAL	2	FX73_1	F7L	VIETNAM	PIG	VIETNAM	1
				0								1					no	NON-CLINICAL	2	FX74	F7M	VIETNAM	PIG	VIETNAM	1
				0								1					no	NON-CLINICAL	2	FX77_1	F7N	VIETNAM	PIG	VIETNAM	1
				0								1					no	NON-CLINICAL	2	FX90_2	F9O	VIETNAM	PIG	VIETNAM	1
				0								1					yes	SYS-BRAIN	2	SS101	S11P	VIETNAM	HUMAN	VIETNAM	1
				0								1					yes	SYS-BRAIN	2	SS102	S12Z	VIETNAM	HUMAN	VIETNAM	1
				0								1					yes	SYS-BRAIN	2	SS13	S1J	VIETNAM	HUMAN	VIETNAM	1
				0								1					yes	SYS-BRAIN	2	SS14	S1K	VIETNAM	HUMAN	VIETNAM	1
				0								1					yes	SYS-BRAIN	2	SS15	S1L	VIETNAM	HUMAN	VIETNAM	1
				0								1					yes	SYS-BRAIN	2	SS16	S1M	VIETNAM	HUMAN	VIETNAM	1
				0								1					yes	SYS-BRAIN	2	SS17	S1N	VIETNAM	HUMAN	VIETNAM	1
				0								1					yes	SYS-BRAIN	2	SS19	S1O	VIETNAM	HUMAN	VIETNAM	1
				0								1					yes	SYS-BRAIN	2	SS20	S2P	VIETNAM	HUMAN	VIETNAM	1
				0								1					yes	SYS-BRAIN	2	SS21	S2Q	VIETNAM	HUMAN	VIETNAM	1
				0								1					yes	SYS-BRAIN	2	SS22	S2R	VIETNAM	HUMAN	VIETNAM	1
				0								1					yes	SYS-BRAIN	2	SS23	S2S	VIETNAM	HUMAN	VIETNAM	1
				0								1					yes	SYS-BRAIN	2	SS24	S2T	VIETNAM	HUMAN	VIETNAM	1
				0								1					yes	SYS-BRAIN	2	SS25	S2U	VIETNAM	HUMAN	VIETNAM	1
				0								1					yes	SYS-BRAIN	2	SS26	S2V	VIETNAM	HUMAN	VIETNAM	1
				0								1					yes	SYS-BRAIN	2	SS27	S2W	VIETNAM	HUMAN	VIETNAM	1
				0								1					yes	SYS-BRAIN	2	SS28	S2X	VIETNAM	HUMAN	VIETNAM	1
				0								1					yes	SYS-BRAIN	2	SS29	S2Y	VIETNAM	HUMAN	VIETNAM	1
				0								1					yes	SYS-BRAIN	2	SS30	S3Z	VIETNAM	HUMAN	VIETNAM	1
				0								1					yes	SYS-BRAIN	2	SS31	S3A	VIETNAM	HUMAN	VIETNAM	1
				0								1					yes	SYS-BRAIN	2	SS32	S3B	VIETNAM	HUMAN	VIETNAM	1
				0								1					yes	SYS-BRAIN	2	SS33	S3C	VIETNAM	HUMAN	VIETNAM	1
				0								1					yes	SYS-BRAIN	2	SS35	S3D	VIETNAM	HUMAN	VIETNAM	1
				0								1					yes	SYS-BRAIN	2	SS36	S3E	VIETNAM	HUMAN	VIETNAM	1
				0								1					yes	SYS-BRAIN	2	SS37	S3F	VIETNAM	HUMAN	VIETNAM	1
				0								1					yes	SYS-BRAIN	2	SS38	S3G	VIETNAM	HUMAN	VIETNAM	1
				0								1					yes	SYS-BRAIN	2	SS40	S4H	VIETNAM	HUMAN	VIETNAM	1
				0								1					yes	SYS-BRAIN	2	SS44	S4I	VIETNAM	HUMAN	VIETNAM	1
				0								1					yes	SYS-BRAIN	2	SS46	S4J	VIETNAM	HUMAN	VIETNAM	1
				0								1					yes	SYS-BRAIN	2	SS47	S4K	VIETNAM	HUMAN	VIETNAM	1
				0								1					yes	SYS-BRAIN	2	SS61	S6L	VIETNAM	HUMAN	VIETNAM	1
				0								1					yes	SYS-BRAIN	2	SS65	S6M	VIETNAM	HUMAN	VIETNAM	1
				0								1					yes	SYS-BRAIN	2	SS69	S6O	VIETNAM	HUMAN	VIETNAM	1
				0								1					yes	SYS-BRAIN	2	SS73	S7P	VIETNAM	HUMAN	VIETNAM	1
				0								1					yes	SYS-BRAIN	2	SS74	S7Q	VIETNAM	HUMAN	VIETNAM	1
				0								1	B (1+2)	D (2+1)	1553832-1547235		yes	SYS-BRAIN	2	SS76	S7R	VIETNAM	HUMAN	VIETNAM	1
				0								1					yes	SYS-BRAIN	2	SS78	S7S	VIETNAM	HUMAN	VIETNAM	1
				0								1					yes	SYS-BRAIN	2	SS79	S7T	VIETNAM	HUMAN	VIETNAM	1
				0								1					yes	SYS-BRAIN	2	SS81	S8U	VIETNAM	HUMAN	VIETNAM	1
				0								1					yes	SYS-BRAIN	2	SS82	S8V	VIETNAM	HUMAN	VIETNAM	1
				0								1					yes	SYS-BRAIN	2	SS83	S8W	VIETNAM	HUMAN	VIETNAM	1
				0								1					yes	SYS-BRAIN	2	SS84	S8X	VIETNAM	HUMAN	VIETNAM	1
				0								1					yes	SYS-BRAIN	2	SS85	S8Y	VIETNAM	HUMAN	VIETNAM	1
				0								1					yes	SYS-BRAIN	2	SS87	S8Z	VIETNAM	HUMAN	VIETNAM	1
				0								1	B (1+2)	D (2+1)	1641480-1634885		yes	SYS-BRAIN	2	SS97	S9J	VIETNAM	HUMAN	VIETNAM	1
				0								1					yes	SYS-BRAIN	2	SS99	S9A	VIETNAM	HUMAN	VIETNAM	1
				0								1					yes	SYS-BRAIN	2	VS2903	V20B	VIETNAM	HUMAN	VIETNAM	1
				0								1					yes	SYS-BRAIN	2	VS2923	V22C	VIETNAM	HUMAN	VIETNAM	1
				0								1					yes	SYS-BRAIN	2	VS2979	V27D	VIETNAM	HUMAN	VIETNAM	1
				0								1					yes	SYS-BRAIN	2	VS3121	V32E	VIETNAM	HUMAN	VIETNAM	1
				0								1					yes	SYS-BRAIN	2	VS329	V39F	VIETNAM	HUMAN	VIETNAM	1
				0								1					yes	SYS-BRAIN	2	VS3309	V30G	VIETNAM	HUMAN	VIETNAM	1
				0								1					yes	SYS-BRAIN	2	VS3466	V36H	VIETNAM	HUMAN	VIETNAM	1
				0								1					yes	SYS-BRAIN	2	VS3513	V31I	VIETNAM	HUMAN	VIETNAM	1
				0								1					yes	SYS-BRAIN	2	VS3517	V31J	VIETNAM	HUMAN	VIETNAM	1
				0								1					yes	SYS-BRAIN	2	VS3537	V33K	VIETNAM	HUMAN	VIETNAM	1
				0								1	B (1+2)	D (2+1)	1133384-1126797		yes	SYS-BRAIN	2	VS3543	V34L	VIETNAM	HUMAN	VIETNAM	1
				0								1					yes	SYS-BRAIN	2	VS3569	V36M	VIETNAM	HUMAN	VIETNAM	1
				0								1					yes	SYS-BRAIN	2	VS3575	V37N	VIETNAM	HUMAN	VIETNAM	1
				0								1					yes	SYS-BRAIN	2	VS3587	V38O	VIETNAM	HUMAN	VIETNAM	1
				0								1					yes	SYS-BRAIN	2	VS3640	V34P	VIETNAM	HUMAN	VIETNAM	1
				0								1					yes	SYS-BRAIN	2	VS3699	V39Q	VIETNAM	HUMAN	VIETNAM	1
				0								1					yes	SYS-BRAIN	2	VS3709	V30R	VIETNAM	HUMAN	VIETNAM	1
				0								1					yes	SYS-BRAIN	2	VS3756	V35S	VIETNAM	HUMAN	VIETNAM	1
				0								1					yes	SYS-BRAIN	2	VS3804	V30T	VIETNAM	HUMAN	VIETNAM	1
				0								1	B (1+2)	D (2+1)	1760233-1766820		yes	SYS-BRAIN	2	VS3861	V36U	VIETNAM	HUMAN	VIETNAM	1
				0								1					yes	SYS-BRAIN	2	VS3865	V36V	VIETNAM	HUMAN	VIETNAM	1
				0								1					yes	SYS-BRAIN	2	VS3878	V37W	VIETNAM	HUMAN	VIETNAM	1
				0								1					yes	SYS-BRAIN	2	VS3881	V38X	VIETNAM	HUMAN	VIETNAM	1
				0								1					yes	SYS-BRAIN	2	VS3886	V38Y	VIETNAM	HUMAN	VIETNAM	1
				0	yes	no	yes	no	14	1648888-1650741		1	B (1+2)	D (2+1)	1721530-1714909		yes	SYS-BRAIN	2	VS3888	V38Z	VIETNAM	HUMAN	VIETNAM	1
				0	no	no	n/a	no	n/a	n/a		0	n/a	n/a	no locus		no	NON-CLINICAL	N/T	LSS47	LS7P	LOLA	PIG	UK	4
				0	no	no	n/a	no	n/a	n/a		1	A(1+1)	C (2+2)	626265-630530		yes	SYS-BRAIN	2	SS66	S6N	VIETNAM	HUMAN	VIETNAM	1
				0	no	no	n/a	no	n/a	n/a		0	n/a	n/a	no locus		no	NON-CLINICAL	N/T	LSS18	LS8J	LOLA	PIG	UK	4
				0	no	no	n/a	no	n/a	n/a		0	n/a	n/a	no locus		no	NON-CLINICAL	N/T	LSS59	LS9C	LOLA	PIG	UK	4
				0	no	no	n/a	no	n/a	n/a		0	n/a	n/a	no locus		nk	NK	N/T	LSS8	LSK	LOLA	PIG	UK	4
				1	yes	yes	yes	yes	11	2034738-2036694		0	n/a	n/a	no locus		nk	NK-SD	3	LSS73	LS3S	LOLA	PIG	UK	4
				1	yes	yes	yes	yes	12	1651776-1649815		0	n/a	n/a	no locus		nk	NK-SD	3	LSS74	LS4T	LOLA	PIG	UK	4
				1	yes	yes	yes	yes	13	867109-865143		0	n/a	n/a	no locus		yes	RESP	4	SS1040	S14J	LOLA	PIG	UK	4
				1	yes	yes	yes	yes	11	1960661-1962617		0	n/a	n/a	no locus		yes	RESP	4	SS1042	S14L	LOLA	PIG	UK	4
				1	yes	yes	yes	yes	12	2088112-2086151		0	n/a	n/a	no locus		yes	RESP	4	SS1041	S14K	LOLA	PIG	UK	4
				1	yes	yes	no; homology 1-821; 1384-2022	yes	11	1266261-1268309		0	n/a	n/a	no locus		nk	NK-SD	N/T	LSS36	LS6D	LOLA	PIG	UK	5
				1	yes	yes	no; homology 1-822; 1384-2022	no	1	2049892-2051852		0	n/a	n/a	no locus		no	NON-CLINICAL	N/T	LSS55	LS5Y	LOLA	PIG	UK	4
				1	yes	yes	no; homology 1-818; 1384-2022	yes	12	695242-693264		0	n/a	n/a	no locus		no	NON-CLINICAL	2	LSS60	LS0E	LOLA	PIG	UK	4
				1	yes	yes	no; homology 1-819; 1384-2022	yes	6	1618884-1616941		0	n/a	n/a	no locus		nk	NK-SD	N/T	LSS66	LS6K	LOLA	PIG	UK	4
				1	yes	yes	no; homology 1-819; 1384-2022	yes	11	248842-246864		0	n/a	n/a	no locus		yes	SYS-BRAIN	4	SS1028	S12X	LOLA	PIG	UK	4
				1	yes	yes	no; homology 1-819; 1384-2023	yes	12	1829657-1827679		0	n/a	n/a	no locus		yes	SYS-OTHER	9	SS1056	S15W	LOLA	PIG	UK	4
				1	yes	yes	no; homology 1-819; 1384-2022	yes	10	662926-664894		0	n/a	n/a	no locus		no	NON-CLINICAL	N/T	LSS90	LS0L	LOLA	PIG	UK	4
				1	yes	yes	no; homology 1-823; 1348-2022	yes	9	2065320-2067322		0	n/a	n/a	no locus		nk	NK	1	LSS99	LS9U	LOLA	PIG	UK	5
				1	yes	yes	no; homology 1-824; 1344-2022	yes	7	51593-53567		0	n/a	n/a	no locus		yes	RESP	1	SS1013	S11J	LOLA	PIG	UK	5
				1	yes	yes	no; homology 1-821; 1384-2022	yes	5	2008677-2010603		0	n/a	n/a	no locus		yes	RESP	N/T	R61	R61	PUBLISHED	NK	CHINA	5
				1	yes	yes	no; homology 1-821; 1385-2022	yes	8	918131-920045		0	n/a	n/a	no locus					SS1003				UK	5
				1	yes	yes	no; homology 1-816; 1373-2022	yes	8	1622129-1624045		0	n/a	n/a	no locus					LSS17				UK	5
				1	yes	yes	yes	yes	14	2255413-2253516		0	n/a	n/a	no locus		no	NON-CLINICAL	N/T	LSS23	LS3P	LOLA	PIG	UK	5
				1	yes	yes	yes	yes	4	900896-902822		0	n/a	n/a	no locus		no	NON-CLINICAL	N/T	LSS41	LS1J	LOLA	PIG	UK	5
				1	yes	yes	yes	yes	7	1068928-1066987		0	n/a	n/a	no locus		no	NON-CLINICAL	N/T	LSS53	LS3W	LOLA	PIG	UK	5
				1	yes	yes	yes	yes	11	88914-86985		0	n/a	n/a	no locus		nk	NK-SD	4	SS967	S97A	LOLA	PIG	UK	3
				1	yes	yes	yes	yes	12	1994066-1996027		0	n/a	n/a	no locus		no	NON-CLINICAL	1	LSS78	LS8X	LOLA	PIG	UK	4
				1	yes	yes	yes	yes	13	91586-89647		0	n/a	n/a	no locus		no	NON-CLINICAL	4	LSS94	LS4P	LOLA	PIG	UK	3
				1	yes	yes	yes	yes	3	414891-416812		0	n/a	n/a	no locus		no	NON-CLINICAL	N/T	LSS69	LS9N	LOLA	PIG	UK	5
				1	yes	yes	yes	yes	8	735092-737038		0	n/a	n/a	no locus		no	NON-CLINICAL	N/T	LSS88	LS8I	LOLA	PIG	UK	5
				1	yes	yes	yes	yes	10	49518-47567		0	n/a	n/a	no locus		no	NON-CLINICAL	4	LSS20	LS0M	LOLA	PIG	UK	3
				1	yes	yes	yes	yes	10	2105909-2103958		0	n/a	n/a	no locus		no	NON-CLINICAL	N/T	LSS34	LS4B	LOLA	PIG	UK	3
				1	yes	yes	yes	yes	13	1543959-1541993		0	n/a	n/a	no locus		no	NON-CLINICAL	N/T	LSS67	LS7L	LOLA	PIG	UK	3
				1	yes	yes	yes	yes	9	60058-58112		0	n/a	n/a	no locus		no	NON-CLINICAL	N/T	LSS68	LS8M	LOLA	PIG	UK	3
				1	yes	yes	yes	yes	12	1557121-1559082		0	n/a	n/a	no locus		no	NON-CLINICAL	N/T	LSS70	LS0P	LOLA	PIG	UK	3
				1	yes	yes	yes	yes	13	1758371-1756405		0	n/a	n/a	no locus		no	NON-CLINICAL	N/T	LSS76	LS6V	LOLA	PIG	UK	3
				1	yes	yes	yes	yes	13	1684233-1682267		0	n/a	n/a	no locus		no	NON-CLINICAL	N/T	LSS89	LS9J	LOLA	PIG	UK	3
				1	yes	yes	yes	yes	11	921627-923583		0	n/a	n/a	no locus		yes	RESP	3	SS1016	S11M	LOLA	PIG	UK	3
				1	yes	yes	yes	yes	7	1601241-1599305		0	n/a	n/a	no locus		yes	RESP	8	SS1037	S13G	LOLA	PIG	UK	3
				1	yes	yes	yes	yes	13	577553-575587		0	n/a	n/a	no locus		yes	RESP	4	SS1048	S14O	LOLA	PIG	UK	3
				1	yes	yes	yes	yes	12	326026-327987		0	n/a	n/a	no locus		yes	RESP	3	SS1052	S15S	LOLA	PIG	UK	3
				1	yes	yes	yes	yes	11	2247880-2249836		0	n/a	n/a	no locus		yes	RESP	3	SS999	S99Z	LOLA	PIG	UK	4
				1	yes	yes	yes	yes	22	725309-723345		0	n/a	n/a	no locus		no	NON-CLINICAL	N/T	LSS32	LS2Z	LOLA	PIG	UK	5
				1	yes	yes	yes	yes	11	459299-461260		0	n/a	n/a	no locus		no	NON-CLINICAL	N/T	LSS38	LS8F	LOLA	PIG	UK	5
				1	yes	yes	yes	yes	6			0	n/a	n/a	no locus		yes	SYS-BRAIN	3	LOLA-SS005	LL-T	LOLA	PIG	UK	3
				1	yes	yes	T15	yes	24 ON	1319427-1321448		0	n/a	n/a	no locus		no	NON_CLINICAL	2	T15	T15	PUBLISHED	PIG	NETHERLANDS	?
				0	no	no	no	no	n/a	n/a		0	n/a	n/a	no locus		yes	RESP	8	SS1061	S16Z	LOLA	PIG	UK	3
				0	no	no	n/a	no	n/a	n/a		0	n/a	n/a	no locus		yes	RESP	3	LOLA-SS004	LL-S	LOLA	PIG	UK	2
				0	no	no	n/a	no	n/a	n/a		0	n/a	n/a	no locus		yes	RESP	4	LOLA-SS006	LL-U	LOLA	PIG	UK	2
				0	no	no	n/a	no	n/a	n/a		0	n/a	n/a	no locus		yes	SYS-OTHER	7	LOLA-SS008	LL-W	LOLA	PIG	UK	2
				0	no	no	n/a	no	n/a	n/a		0	n/a	n/a	no locus		yes	SYS-BRAIN	7	LOLA-SS009	LL-X	LOLA	PIG	UK	2
				0	no	no	n/a	no	n/a	n/a		0	n/a	n/a	no locus		no	NON-CLINICAL	2	LSS1	LSL	LOLA	PIG	UK	2
				0	no	no	n/a	no	n/a	n/a		0	n/a	n/a	no locus		nk	NK-SD	1_2	LSS24	LS4Q	LOLA	PIG	UK	2
				0	no	no	n/a	no	n/a	n/a		0	n/a	n/a	no locus		no	NON-CLINICAL	1_2	LSS25	LS5R	LOLA	PIG	UK	2
				0	no	no	n/a	no	n/a	n/a		0	n/a	n/a	no locus		nk	NK-SD	1_2	LSS26	LS6S	LOLA	PIG	UK	2
				0	no	no	n/a	no	n/a	n/a		0	n/a	n/a	no locus		nk	NK-SD	1_2	LSS29	LS9V	LOLA	PIG	UK	2
				0	no	no	n/a	no	n/a	n/a		0	n/a	n/a	no locus		no	NON-CLINICAL	1_2	LSS3	LSH	LOLA	PIG	UK	2
				0	no	no	n/a	no	n/a	n/a		0	n/a	n/a	no locus		nk	NK-SD	7	LSS56	LS6Z	LOLA	PIG	UK	2
				0	no	no	n/a	no	n/a	n/a		0	n/a	n/a	no locus		no	NON-CLINICAL	2	LSS61	LS1F	LOLA	PIG	UK	2
				0	no	no	n/a	no	n/a	n/a		0	n/a	n/a	no locus		no	NON-CLINICAL	2	LSS71	LS1Q	LOLA	PIG	UK	2
				0	no	no	n/a	no	n/a	n/a		0	n/a	n/a	no locus		no	NON-CLINICAL	2	LSS72	LS2R	LOLA	PIG	UK	2
				0	no	no	n/a	no	n/a	n/a		0	n/a	n/a	no locus		no	NON-CLINICAL	1_2	LSS77	LS7W	LOLA	PIG	UK	2
				0	no	no	n/a	no	n/a	n/a		0	n/a	n/a	no locus		no	NON-CLINICAL	7	LSS83	LS3D	LOLA	PIG	UK	2
				0	no	no	n/a	no	n/a	n/a		0	n/a	n/a	no locus		no	NON-CLINICAL	7	LSS84	LS4E	LOLA	PIG	UK	2
				0	no	no	n/a	no	n/a	n/a		0	n/a	n/a	no locus		no	NON-CLINICAL	7	LSS85	LS5F	LOLA	PIG	UK	2
				0	no	no	n/a	no	n/a	n/a		0	n/a	n/a	no locus		no	NON-CLINICAL	1_2	LSS86	LS6G	LOLA	PIG	UK	2
				0	no	no	n/a	no	n/a	n/a		0	n/a	n/a	no locus		nk	NK-SD	1_2	LSS87	LS7H	LOLA	PIG	UK	2
				0	no	no	n/a	no	n/a	n/a		0	n/a	n/a	no locus		yes	RESP	7	SS1000	S10W	LOLA	PIG	UK	2
				0	no	no	n/a	no	n/a	n/a		0	n/a	n/a	no locus		yes	RESP	3	SS1005	S10B	LOLA	PIG	UK	2
				0	no	no	n/a	no	n/a	n/a		0	n/a	n/a	no locus		yes	SYS-BRAIN	7	SS1007	S10D	LOLA	PIG	UK	2
				0	no	no	n/a	no	n/a	n/a		0	n/a	n/a	no locus		yes	RESP	1_2	SS1009	S10F	LOLA	PIG	UK	2
				0	no	no	n/a	no	n/a	n/a		0	n/a	n/a	no locus		yes	RESP	1	SS1014	S11K	LOLA	PIG	UK	2
				0	no	no	n/a	no	n/a	n/a		0	n/a	n/a	no locus		yes	RESP	3	SS1015	S11L	LOLA	PIG	UK	2
				0	no	no	n/a	no	n/a	n/a		0	n/a	n/a	no locus		yes	RESP	7	SS1018	S11O	LOLA	PIG	UK	2
				0	no	no	n/a	no	n/a	n/a		0	n/a	n/a	no locus		yes	RESP	3	SS1021	S12Q	LOLA	PIG	UK	2
				0	no	no	n/a	no	n/a	n/a		0	n/a	n/a	no locus		nk	NK-SD	3	SS1030	S13A	LOLA	PIG	UK	2
				0	no	no	n/a	no	n/a	n/a		0	n/a	n/a	no locus		yes	RESP	2	SS1034	S13D	LOLA	PIG	UK	2
				0	no	no	n/a	no	n/a	n/a		0	n/a	n/a	no locus		yes	SYS-BRAIN	8	SS1035	S13E	LOLA	PIG	UK	2
				0	no	no	n/a	no	n/a	n/a		0	n/a	n/a	no locus		yes	RESP	1	SS1043	S14M	LOLA	PIG	UK	2
				0	no	no	n/a	no	n/a	n/a		0	n/a	n/a	no locus		yes	SYS-BRAIN	7	SS1051	S15R	LOLA	PIG	UK	2
				0	no	no	n/a	no	n/a	n/a		0	n/a	n/a	no locus		yes	SYS-BRAIN	2	SS1053	S15T	LOLA	PIG	UK	2
				0	no	no	n/a	no	n/a	n/a		0	n/a	n/a	no locus		yes	RESP	3	SS1057	S15X	LOLA	PIG	UK	2
				0	no	no	n/a	no	n/a	n/a		0	n/a	n/a	no locus		yes	RESP	2	SS1064	S16C	LOLA	PIG	UK	2
				0	no	no	n/a	no	n/a	n/a		0	n/a	n/a	no locus		yes	SYS-OTHER	2	SS974	S94F	LOLA	PIG	UK	2
				0	no	no	n/a	no	n/a	n/a		0	n/a	n/a	no locus		yes	RESP	2	SS989	S99Q	LOLA	PIG	UK	2
				0	no	no	n/a	no	n/a	n/a		0	n/a	n/a	no locus		yes	RESP	9	SS996	S96W	LOLA	PIG	UK	2
				0	no	no	n/a	no	n/a	n/a		0	n/a	n/a	no locus		nk	NK	N/T	LSS10	LS0B	LOLA	PIG	UK	4
				0	no	no	n/a	no	n/a	n/a		0	n/a	n/a	no locus		nk	NK	1	LSS100	LS0C	LOLA	PIG	UK	4
				0	no	no	n/a	no	n/a	n/a		0	n/a	n/a	no locus		no	NON-CLINICAL	N/T	LSS11	LS1C	LOLA	PIG	UK	4
				0	no	no	n/a	no	n/a	n/a		0	n/a	n/a	no locus		yes	RESP	14	LSS12	LS2D	LOLA	PIG	UK	4
				0	no	no	n/a	no	n/a	n/a		0	n/a	n/a	no locus		yes	RESP	14	LSS13	LS3E	LOLA	PIG	UK	4
				0	no	no	n/a	no	n/a	n/a		0	n/a	n/a	no locus		nk	NK-SD	1	LSS2	LSW	LOLA	PIG	UK	4
				0	no	no	n/a	no	n/a	n/a		0	n/a	n/a	no locus		no	NON-CLINICAL	3	LSS27	LS7T	LOLA	PIG	UK	4
				0	no	no	n/a	no	n/a	n/a		0	n/a	n/a	no locus		no	NON-CLINICAL	N/T	LSS30	LS0X	LOLA	PIG	UK	4
				0	no	no	n/a	no	n/a	n/a		0	n/a	n/a	no locus		no	NON-CLINICAL	N/T	LSS31	LS1Y	LOLA	PIG	UK	4
				0	no	no	n/a	no	n/a	n/a		0	n/a	n/a	no locus		nk	NK-SD	4	LSS33	LS3A	LOLA	PIG	UK	4
				0	no	no	n/a	no	n/a	n/a		0	n/a	n/a	no locus		no	NON-CLINICAL	N/T	LSS37	LS7E	LOLA	PIG	UK	4
				0	no	no	n/a	no	n/a	n/a		0	n/a	n/a	no locus		no	NON-CLINICAL	N/T	LSS39	LS9G	LOLA	PIG	UK	4
				0	no	no	n/a	no	n/a	n/a		0	n/a	n/a	no locus		no	NON-CLINICAL	N/T	LSS40	LS0I	LOLA	PIG	UK	4
				0	no	no	n/a	no	n/a	n/a		0	n/a	n/a	no locus		no	NON-CLINICAL	N/T	LSS42	LS2K	LOLA	PIG	UK	4
				0	no	no	n/a	no	n/a	n/a		0	n/a	n/a	no locus		no	NON-CLINICAL	N/T	LSS44	LS4M	LOLA	PIG	UK	4
				0	no	no	n/a	no	n/a	n/a		0	n/a	n/a	no locus		no	NON-CLINICAL	N/T	LSS48	LS8Q	LOLA	PIG	UK	4
				0	no	no	n/a	no	n/a	n/a		0	n/a	n/a	no locus		no	NON-CLINICAL	N/T	LSS49	LS9R	LOLA	PIG	UK	4
				0	no	no	n/a	no	n/a	n/a		0	n/a	n/a	no locus		no	NON-CLINICAL	4	LSS57	LS7A	LOLA	PIG	UK	4
				0	no	no	n/a	no	n/a	n/a		0	n/a	n/a	no locus		no	NON-CLINICAL	N/T	LSS58	LS8B	LOLA	PIG	UK	4
				0	no	no	n/a	no	n/a	n/a		0	n/a	n/a	no locus		no	NON-CLINICAL	N/T	LSS65	LS5J	LOLA	PIG	UK	4
				0	no	no	n/a	no	n/a	n/a		0	n/a	n/a	no locus		no	NON-CLINICAL	N/T	LSS75	LS5U	LOLA	PIG	UK	4
				0	no	no	n/a	no	n/a	n/a		0	n/a	n/a	no locus		no	NON-CLINICAL	N/T	LSS79	LS9Y	LOLA	PIG	UK	4
				0	no	no	n/a	no	n/a	n/a		0	n/a	n/a	no locus		no	NON-CLINICAL	N/T	LSS80	LS0A	LOLA	PIG	UK	4
				0	no	no	n/a	no	n/a	n/a		0	n/a	n/a	no locus		no	NON-CLINICAL	N/T	LSS81	LS1B	LOLA	PIG	UK	4
				0	no	no	n/a	no	n/a	n/a		0	n/a	n/a	no locus		no	NON-CLINICAL	N/T	LSS82	LS2C	LOLA	PIG	UK	4
				0	no	no	n/a	no	n/a	n/a		0	n/a	n/a	no locus		no	NON-CLINICAL	N/T	LSS9	LSV	LOLA	PIG	UK	4
				0	no	no	n/a	no	n/a	n/a		0	n/a	n/a	no locus		no	NON-CLINICAL	6	LSS91	LS1M	LOLA	PIG	UK	4
				0	no	no	n/a	no	n/a	n/a		0	n/a	n/a	no locus		no	NON-CLINICAL	N/T	LSS92	LS2N	LOLA	PIG	UK	4
				0	no	no	n/a	no	n/a	n/a		0	n/a	n/a	no locus		no	NON-CLINICAL	1	LSS95	LS5Q	LOLA	PIG	UK	4
				0	no	no	n/a	no	n/a	n/a		0	n/a	n/a	no locus		no	NON-CLINICAL	1	LSS96	LS6R	LOLA	PIG	UK	4
				0	no	no	n/a	no	n/a	n/a		0	n/a	n/a	no locus		yes	RESP	7	SS1022	S12R	LOLA	PIG	UK	4
				0	no	no	n/a	no	n/a	n/a		0	n/a	n/a	no locus		yes	RESP	1_2	SS1062	S16A	LOLA	PIG	UK	4
				0	no	no	n/a	no	n/a	n/a		0	n/a	n/a	no locus		yes	SYS-OTHER	16	SS1067	S16F	LOLA	PIG	UK	4
				0	no	no	n/a	no	n/a	n/a		0	n/a	n/a	no locus		yes	RESP	23	SS975	S95G	LOLA	PIG	UK	4
				0	no	no	n/a	no	n/a	n/a		0	n/a	n/a	no locus		yes	SYS-BRAIN	9	SS981	S91K	LOLA	PIG	UK	4
				0	no	no	n/a	no	n/a	n/a		0	n/a	n/a	no locus		nk	NK	N/T	SS985	S95N	LOLA	PIG	UK	4
				0	no	no	n/a	no	n/a	n/a		0	n/a	n/a	no locus		yes	RESP	12	SS986	S96O	LOLA	PIG	UK	4
				0	no	no	n/a	no	n/a	n/a		0	n/a	n/a	no locus		yes	RESP	9	SS997	S97X	LOLA	PIG	UK	4
				0	no	no	n/a	no	n/a	n/a		0	n/a	n/a	no locus		nk	NK-SD	N/T	LSS52	LS2V	LOLA	PIG	UK	5
				0	no	no	n/a	no	n/a	n/a		0	n/a	n/a	no locus		no	NON-CLINICAL	N/T	LSS54	LS4X	LOLA	PIG	UK	5
				0	no	no	n/a	no	n/a	n/a		0	n/a	n/a	no locus		no	NON-CLINICAL	N/T	LSS64	LS4I	LOLA	PIG	UK	5
				0	no	no	n/a	no	n/a	n/a		0	n/a	n/a	no locus		no	NON-CLINICAL	N/T	SS993	S93T	LOLA	PIG	UK	5
				0	no	no	n/a	no	n/a	n/a		0	n/a	n/a	no locus		yes	SYS-BRAIN	7	D9	SSD9	PUBLISHED	NK	CHINA	2
				0	no	no	n/a	no	n/a	n/a		0	n/a	n/a	no locus		yes	SYS-BRAIN	3	ST3	SST3	PUBLISHED	NK	CHINA	2
				0	no	no	n/a	no	n/a	n/a		0	n/a	n/a	no locus		yes	SYS-BRAIN	9	D12	SSD1	PUBLISHED	NK	CHINA	4
				0	no	no	n/a	no	n/a	n/a		0	n/a	n/a	no locus		yes	SYS-BRAIN	1	ST1	SST1	PUBLISHED	NK	CHINA	4
